# Supplementary material for: Biogeography and eye size evolution of the ogre-faced spiders
Source: Sci Rep. 2022 Oct 22;12:17769. doi: 10.1038/s41598-022-22157-5 (PMC9588044; doi:10.1038/s41598-022-22157-5)
Supplement: Supplementary file 1 — Supplementary Information. [file 41598_2022_22157_MOESM1_ESM.zip]

Archive with 20 entries (19 files):
- Supplemental_Material/
- __MACOSX/._Supplemental_Material
- Supplemental_Material/Supplementary_Figures.docx
- __MACOSX/Supplemental_Material/._Supplementary_Figures.docx
- Supplemental_Material/Supplementary_Table_S5.xlsx
- __MACOSX/Supplemental_Material/._Supplementary_Table_S5.xlsx
- Supplemental_Material/.DS_Store
- __MACOSX/Supplemental_Material/._.DS_Store
- Supplemental_Material/Supplementary_Table_S4.xlsx
- __MACOSX/Supplemental_Material/._Supplementary_Table_S4.xlsx
- Supplemental_Material/Supplementary_Methods.docx
- __MACOSX/Supplemental_Material/._Supplementary_Methods.docx
- Supplemental_Material/Supplementary_Table_S3.xlsx
- __MACOSX/Supplemental_Material/._Supplementary_Table_S3.xlsx
- Supplemental_Material/Supplementary_Table_S2.xlsx
- __MACOSX/Supplemental_Material/._Supplementary_Table_S2.xlsx
- Supplemental_Material/Supplementary_Table_S1.xlsx
- __MACOSX/Supplemental_Material/._Supplementary_Table_S1.xlsx
- Supplemental_Material/~$pplementary_Figures.docx
- __MACOSX/Supplemental_Material/._~$pplementary_Figures.docx
