# Supplementary material for: Biogeography and eye size evolution of the ogre-faced spiders
Source: Sci Rep. 2022 Oct 22;12:17769. doi: 10.1038/s41598-022-22157-5 (PMC9588044; doi:10.1038/s41598-022-22157-5)
Supplement: Supplementary file 1 — Supplementary Information. [file 41598_2022_22157_MOESM1_ESM.zip › Supplemental_Material/Supplementary_Table_S5.xlsx]

## Sheet: Sheet1
Supplementary Material Biogeography and eye size evolution of the ogre-faced spiders Lisa Chamberland1*, Ingi Agnarsson2, Iris L. Quayle1, Tess Ruddy3, James Starrett1, and Jason E. Bond1 1Department of Entomology and Nematology, University of California Davis, Davis, CA 95616, USA 2Faculty of Life and Environmental Sciences, University of Iceland, Sturlugata 7, 102 Reykjavik, Iceland 3Vassar Col…
Supplementary Table S5: Raw pme and carapace measurements.
ID	genus	species	binomial	proposed genera	locality	pmeBinary	carapace length	carapace width at widest point	carapace width at PLE	PLE row width	PLE diameter	PME row width	AME row width	ALE row width	PME diameter	AME diameter	ALE diameter	ratio PME diameter to carapace width at PLE	ratio of PME to carapace width	ratio of PME to ALE width	ratio of PME to PLE diameter	Occular distance	occulardist to length	pmeWidthStandardized	pmeLegnthStandardized	ameWidthSTandardized	ameLengthStandardized	oculardistWidthstandardized	oculardistLengthStandardized
00004466A	Deinopis	cylindrica	Deinopis cylindrica	Asianopis	Africa	large	3.066	2.207	1.455	1.35	0.186	1.362	0.374	1.555	0.632	0.095	0.17	0.434364	0.286362	0.406431	3.39785	0.913	0.297782	0.286362	0.206132	0.0430449	0.030985	0.413684	0.297782
SAF035	Menneus	sp 2 Africa	Deinopis sp 2 Africa	Menneus	Africa	small	6.452	4.221	2.854	2.526	0.209	1.362	0.806	3.317	0.362	0.21	0.206	0.12684	0.0857617	0.109135	1.73206	0.781	0.121048	0.0857617	0.0561066	0.0497512	0.032548	0.185027	0.121048
SAF033	Menneus		Menneus	Menneus	Africa	small	5.293	3.512	2.476	2.203	0.256	1.226	0.688	2.772	0.294	0.169	0.201	0.11874	0.083713	0.106061	1.14844	0.719	0.13584	0.083713	0.0555451	0.0481207	0.031929	0.204727	0.13584
SAF039	Menneus		Menneus	Menneus	Africa	small	5.637	3.859	2.643	2.331	0.221	1.242	0.732	2.91	0.326	0.168	0.184	0.123345	0.0844778	0.112027	1.47511	0.715	0.126841	0.0844778	0.0578322	0.0435346	0.0298031	0.185281	0.126841
AUS000255	Deinopis	subrufa	Deinopis subrufa	Asianopis	Australia	large	6.518	4.996	3.115	2.551	0.369	2.57	0.743	3.284	1.271	0.206	0.329	0.408026	0.254404	0.387028	3.44444	1.846	0.283216	0.254404	0.194998	0.041233	0.0316048	0.369496	0.283216
AUS000285	Deinopis	subrufa	Deinopis subrufa	Asianopis	Australia	large	7.337	5.466	3.38	2.823	0.358	2.837	0.807	3.707	1.321	0.209	0.367	0.390828	0.241676	0.356353	3.68994	1.888	0.257326	0.241676	0.180046	0.0382364	0.0284858	0.345408	0.257326
AUS000257	Deinopis	subrufa	Deinopis subrufa	Asianopis	Australia	large	6.853	5.227	3.198	2.686	0.358	2.67	0.725	3.471	1.265	0.226	0.333	0.39556	0.242013	0.364448	3.53352	1.849	0.269809	0.242013	0.184591	0.043237	0.0329783	0.35374	0.269809
AUS000281	Deinopis	subrufa	Deinopis subrufa	Asianopis	Australia	large	6.939	5.207	3.25	2.643	0.38	2.66	0.758	3.546	1.285	0.221	0.358	0.395385	0.246783	0.36238	3.38158	1.886	0.271797	0.246783	0.185185	0.0424429	0.031849	0.362205	0.271797
AUS000486	Menneus	sp 2 Australia	Menneus sp 2 Australia	Menneus	Australia	small	3.606	2.564	1.595	1.251	0.134	0.775	0.567	1.801	0.212	0.147	0.139	0.132915	0.0826833	0.117712	1.58209	0.493	0.136717	0.0826833	0.0587909	0.0573323	0.0407654	0.192278	0.136717
AUS000480	Menneus	sp 3 Australia	Menneus sp 3 Australia	Menneus	Australia	small	4.669	3.121	2.007	1.862	0.179	1.119	0.729	2.031	0.191	0.194	0.141	0.0951669	0.0611983	0.0940423	1.06704	0.564	0.120797	0.0611983	0.0409081	0.0621596	0.0415507	0.180711	0.120797
AUS000496	Menneus	sp 1 Australia	Menneus sp 1 Australia	Menneus	Australia	small	3.211	2.515	1.508	1.101	0.167	0.744	0.472	1.82	0.219	0.126	0.155	0.145225	0.0870775	0.12033	1.31138	0.512	0.159452	0.0870775	0.0682031	0.0500994	0.0392401	0.203579	0.159452
AUS000494	Menneus	sp 1 Australia	Menneus sp 1 Australia	Menneus	Australia	small	2.715	2.002	1.24	0.96	0.136	0.659	0.394	1.487	0.244	0.104	0.157	0.196774	0.121878	0.164089	1.79412	0.484	0.178269	0.121878	0.0898711	0.0519481	0.0383057	0.241758	0.178269
00003147A	Asianopis	wuchaoi	Asianopis wuchaoi	Asianopis	China	large	5.627	4.457	2.607	2.163	0.313	2.077	0.625	2.891	0.966	0.136	0.237	0.370541	0.216738	0.33414	3.08626	1.415	0.251466	0.216738	0.171672	0.0305138	0.0241692	0.317478	0.251466
00006910A	Deinopis		Deinopis	Deinopis	Colombia	large	8.025	5.265	2.779	2.491	0.437	2.294	0.805	2.995	1.171	0.233	0.341	0.421375	0.222412	0.390985	2.67963	1.841	0.229408	0.222412	0.145919	0.0442545	0.0290343	0.349668	0.229408
00007199A	Deinopis	sp 2 Colombia	Deinopis sp 2 Colombia	Deinopis	Colombia	large	8.436	5.338	2.768	2.579	0.411	2.406	0.784	2.905	1.158	0.22	0.308	0.418353	0.216935	0.398623	2.81752	1.789	0.212067	0.216935	0.137269	0.0412139	0.0260787	0.335144	0.212067
00006966A	Deinopis		Deinopis	Deinopis	Colombia	large	6.797	4.356	2.339	2.194	0.381	2.024	0.714	2.43	0.986	0.209	0.287	0.421548	0.226354	0.405761	2.58793	1.576	0.231867	0.226354	0.145064	0.0479798	0.0307489	0.3618	0.231867
00004375A	Deinopis	sp 1 Colombia	Deinopis sp 1 Colombia	Deinopis	Colombia	large	5.943	3.818	2.102	1.976	0.337	1.839	0.573	2.145	0.878	0.154	0.241	0.417697	0.229963	0.409324	2.60534	1.369	0.230355	0.229963	0.147737	0.0403353	0.0259128	0.358565	0.230355
00007215A	Deinopis	sp 2 Colombia	Deinopis sp 2 Colombia	Deinopis	Colombia	large	7.666	4.798	2.552	2.36	0.375	2.211	0.754	2.734	1.126	0.302	0.296	0.441223	0.234681	0.411851	3.00267	1.803	0.235194	0.234681	0.146882	0.0629429	0.0393947	0.375782	0.235194
00006930A	Deinopis		Deinopis	Deinopis	Colombia	large	7.623	4.885	2.693	2.445	0.379	2.332	0.74	2.798	1.176	0.297	0.294	0.436688	0.240737	0.4203	3.1029	1.852	0.242949	0.240737	0.15427	0.0607984	0.038961	0.37912	0.242949
00004782A	Deinopis	sp 1 Costa Rica	Deinopis sp 1 Costa Rica	Deinopis	CostaRica	large	6.079	3.863	2.037	1.887	0.336	1.776	0.579	2.19	0.846	0.179	0.26	0.415317	0.219001	0.386301	2.51786	1.361	0.223886	0.219001	0.139168	0.046337	0.0294456	0.352317	0.223886
00787846	Deinopis	sp 2 Cuba	Deinopis sp 2 Cuba	Deinopis	Cuba	large	4.736	2.804	1.922	1.812	0.244	1.755	0.363	1.772	0.868	0.115	0.171	0.451613	0.309558	0.489842	3.55738	1.227	0.259079	0.309558	0.183277	0.0410128	0.0242821	0.437589	0.259079
00784311	Deinopis	sp 1 Cuba	Deinopis sp 1 Cuba	Deinopis	Cuba	large	5.549	3.18	2.182	2.118	0.327	1.987	0.41	2.077	0.983	0.167	0.174	0.450504	0.309119	0.473279	3.00612	1.477	0.266174	0.309119	0.177149	0.0525157	0.0300955	0.464465	0.266174
00783237	Deinopis	sp 4 Cuba	Deinopis sp 4 Cuba	Deinopis	Cuba	large	4.091	2.479	1.748	1.732	0.259	1.678	0.358	1.664	0.839	0.112	0.147	0.479977	0.338443	0.504207	3.23938	1.21	0.295771	0.338443	0.205084	0.0451795	0.0273772	0.4881	0.295771
00784468	Deinopis	sp 3 Cuba	Deinopis sp 3 Cuba	Deinopis	Cuba	large	4.44	2.533	1.73	1.667	0.262	1.643	0.349	1.681	0.821	0.114	0.174	0.474566	0.324122	0.4884	3.13359	1.197	0.269595	0.324122	0.18491	0.0450059	0.0256757	0.472562	0.269595
00784748	Deinopis	sp 1 Cuba	Deinopis sp 1 Cuba	Deinopis	Cuba	large	4.624	2.741	1.872	1.78	0.28	1.676	0.325	1.676	0.813	0.112	0.179	0.434295	0.296607	0.485084	2.90357	1.205	0.260597	0.296607	0.175822	0.040861	0.0242215	0.439621	0.260597
00787844	Deinopis	sp 2 Cuba	Deinopis sp 2 Cuba	Deinopis	Cuba	large	4.567	2.77	1.95	1.813	0.295	1.764	0.365	1.78	0.872	0.13	0.164	0.447179	0.314801	0.489888	2.95593	1.297	0.283994	0.314801	0.190935	0.0469314	0.0284651	0.468231	0.283994
00002047A	Deinopis	sp 1 Dominica	Deinopis sp 1 Dominica	Deinopis	Dominica	large	5.854	3.815	2.181	1.961	0.357	1.621	0.564	2.06	0.69	0.159	0.172	0.316369	0.180865	0.334951	1.93277	1.206	0.206013	0.180865	0.117868	0.0416776	0.0271609	0.316121	0.206013
00001006A	Deinopis	spinosa	Deinopis spinosa	Deinopis	Florida	large	4.533	2.775	1.77	1.672	0.21	1.644	0.395	1.734	0.822	0.131	0.156	0.464407	0.296216	0.474048	3.91429	1.163	0.256563	0.296216	0.181337	0.0472072	0.0288992	0.419099	0.256563
00004747A	Deinopis		Deinopis	Deinopis	French Guiana	large	5.419	3.235	2.182	2.274	0.38	2.116	0.58	2.062	1.021	0.172	0.202	0.467919	0.315611	0.49515	2.68684	1.573	0.290275	0.315611	0.188411	0.0531685	0.0317402	0.486244	0.290275
10000163A	Deinopis		Deinopis	Deinopis	FrenchGuiana	large	5.866	3.573	2.474	2.493	0.426	2.227	0.633	2.407	1.052	0.186	0.225	0.425222	0.29443	0.437059	2.46948	1.664	0.283669	0.29443	0.179339	0.0520571	0.0317081	0.465715	0.283669
00782475	Deinopis	sp 2 Hispaniola	Deinopis sp 2 Hispaniola	Deinopis	Hispaniola	large	4.345	2.678	1.845	1.718	0.259	1.735	0.404	1.822	0.875	0.116	0.206	0.474255	0.326736	0.480241	3.37838	1.25	0.287687	0.326736	0.201381	0.0433159	0.0266974	0.466766	0.287687
00787186	Deinopis	sp 4 Hispaniola	Deinopis sp 4 Hispaniola	Deinopis	Hispaniola	large	5.015	3.102	1.985	1.859	0.292	1.894	0.461	2.068	0.964	0.146	0.219	0.485642	0.310767	0.466151	3.30137	1.402	0.279561	0.310767	0.192223	0.0470664	0.0291127	0.451966	0.279561
00785094	Deinopis	sp 3 Hispaniola	Deinopis sp 3 Hispaniola	Deinopis	Hispaniola	large	5.047	3.401	2.124	1.892	0.26	1.866	0.417	2.007	0.909	0.132	0.224	0.427966	0.267274	0.452915	3.49615	1.301	0.257777	0.267274	0.180107	0.0388121	0.0261542	0.382535	0.257777
00784438	Deinopis	sp 2 Hispaniola	Deinopis sp 2 Hispaniola	Deinopis	Hispaniola	large	4.116	2.567	1.667	1.587	0.248	1.594	0.39	1.623	0.775	0.126	0.156	0.464907	0.301909	0.477511	3.125	1.149	0.279155	0.301909	0.18829	0.0490845	0.0306122	0.447604	0.279155
00004182A	Deinopis	sp 1 Jamaica	Deinopis sp 1 Jamaica	Deinopis	Jamaica	large	4.608	2.676	1.684	1.655	0.236	1.626	0.423	1.716	0.826	0.135	0.184	0.490499	0.30867	0.481352	3.5	1.197	0.259766	0.30867	0.179253	0.0504484	0.0292969	0.447309	0.259766
00005507A	Deinopis		Deinopis	Deinopis	Los Tuxtlas?	large	6.586	4.161	2.272	1.992	0.339	1.838	0.651	2.284	0.896	0.213	0.241	0.394366	0.215333	0.392294	2.64307	1.448	0.21986	0.215333	0.136046	0.0511896	0.0323413	0.347993	0.21986
00003149A	Deinopis	sp 1 Madagascar	Deinopis sp 1 Madagascar	Asianopis	Madagascar	large	6.354	3.871	2.593	2.472	0.367	2.342	0.459	2.788	1.09	0.166	0.268	0.420363	0.281581	0.390961	2.97003	1.623	0.25543	0.281581	0.171545	0.042883	0.0261253	0.419272	0.25543
00003143A	Deinopis	sp 1 Madagascar	Deinopis sp 1 Madagascar	Asianopis	Madagascar	large	7.883	4.717	3.248	3.049	0.433	2.979	0.567	3.308	1.461	0.218	0.301	0.449815	0.309731	0.441657	3.37413	2.112	0.267918	0.309731	0.185336	0.0462158	0.0276544	0.447742	0.267918
00003141A	Deinopis	sp 2 Madagascar	Deinopis sp 2 Madagascar	Asianopis	Madagascar	large	6.741	4.164	2.973	2.866	0.358	2.548	0.472	2.925	1.216	0.172	0.287	0.409014	0.292027	0.415726	3.39665	1.746	0.259012	0.292027	0.180389	0.0413064	0.0255155	0.419308	0.259012
00003146A	Deinopis	sp 2 Madagascar	Deinopis sp 2 Madagascar	Asianopis	Madagascar	large	7.006	4.172	3.007	2.872	0.405	2.525	0.503	2.817	1.301	0.205	0.281	0.432657	0.311841	0.461839	3.21235	1.911	0.272766	0.311841	0.185698	0.0491371	0.0292606	0.458054	0.272766
00005170A	Deinopis	sp 2 Mexico	Deinopis sp 2 Mexico	Deinopis	Mexico	large	5.577	3.461	2.078	2.028	0.214	1.958	0.493	2.054	1.038	0.161	0.234	0.499519	0.299913	0.505355	4.85047	1.413	0.253362	0.299913	0.186122	0.0465183	0.0288686	0.408264	0.253362
00005424A	Deinopis	sp 3 Mexico	Deinopis sp 3 Mexico	Asianopis	Mexico	large	5.436	4.032	2.492	2.272	0.327	2.16	0.615	2.935	1.044	0.213	0.287	0.418941	0.258929	0.355707	3.19266	1.584	0.291391	0.258929	0.192053	0.0528274	0.0391832	0.392857	0.291391
MX007	Deinopis	sp 1 Mexico	Deinopis sp 1 Mexico	Deinopis	Mexico	large	6.432	4.182	2.133	1.994	0.307	1.778	0.603	2.192	0.851	0.207	0.261	0.398969	0.203491	0.38823	2.77199	1.365	0.21222	0.203491	0.132307	0.0494978	0.0321828	0.326399	0.21222
00006513A	Deinopis	sp 4 Mexico	Deinopis sp 4 Mexico	Asianopis	MexicoOW	large	6.151	4.529	2.903	2.602	0.388	2.524	0.651	3.356	1.206	0.179	0.358	0.415432	0.266284	0.359356	3.10825	1.773	0.288246	0.266284	0.196066	0.0395231	0.029101	0.391477	0.288246
00787972	Deinopis		Deinopis	Deinopis	Puerto Rico	large	4.431	2.72	1.735	1.681	0.201	1.627	0.406	1.699	0.82	0.11	0.169	0.472622	0.301471	0.482637	4.0796	1.131	0.255247	0.301471	0.18506	0.0404412	0.0248251	0.415809	0.255247
00787965	Deinopis	sp 2 Puerto Rico	Deinopis sp 2 Puerto Rico	Deinopis	Puerto Rico	large	4.8	2.752	1.686	1.675	0.238	1.782	0.415	1.8	0.93	0.115	0.184	0.551601	0.337936	0.516667	3.90756	1.283	0.267292	0.337936	0.19375	0.0417878	0.0239583	0.466206	0.267292
00002332A	Deinopis	sp 1 Puerto Rico	Deinopis sp 1 Puerto Rico	Deinopis	Puerto Rico	large	4.241	2.562	1.742	1.63	0.239	1.567	0.365	1.606	0.785	0.127	0.146	0.450631	0.306401	0.488792	3.28452	1.151	0.271398	0.306401	0.185098	0.0495706	0.0299458	0.449258	0.271398
00004433A	Deinopis	cylindrica	Deinopis cylindrica	Asianopis	South Africa	large	5.124	3.588	2.483	2.224	0.31	2.25	0.548	2.591	1.026	0.15	0.274	0.41321	0.285953	0.395986	3.30968	1.486	0.290008	0.285953	0.200234	0.041806	0.029274	0.414158	0.290008
00002581A	Asianopis	sp Taiwan	Asianopis sp Taiwan	Asianopis	Taiwan	large	6.581	4.683	2.837	2.387	0.345	2.352	0.643	3.345	1.137	0.166	0.353	0.400775	0.242793	0.33991	3.29565	1.648	0.250418	0.242793	0.17277	0.0354474	0.0252241	0.351911	0.250418
00002466A	Asianopis	sp 1 Taiwan	Asianopis sp 1 Taiwan	Asianopis	Taiwan	large	6.626	4.902	2.788	2.428	0.353	2.429	0.633	3.333	1.173	0.181	0.382	0.420732	0.23929	0.351935	3.32295	1.707	0.257621	0.23929	0.17703	0.0369237	0.0273166	0.348225	0.257621
00002575A	Asianopis	sp 1 Taiwan	Asianopis sp 1 Taiwan	Asianopis	Taiwan	large	6.691	4.963	2.813	2.495	0.379	2.447	0.668	3.423	1.168	0.178	0.357	0.415215	0.235342	0.341221	3.08179	1.725	0.257809	0.235342	0.174563	0.0358654	0.0266029	0.347572	0.257809
00002529A	Asianopis	sp 1 Taiwan	Asianopis sp 1 Taiwan	Asianopis	Taiwan	large	6.481	4.689	2.738	2.444	0.368	2.379	0.668	3.293	1.136	0.169	0.381	0.414901	0.242269	0.344974	3.08696	1.673	0.258139	0.242269	0.175282	0.0360418	0.0260762	0.356792	0.258139
00003153A	Asianopis	sp 1 Taiwan	Asianopis sp 1 Taiwan	Asianopis	Taiwan	large	5.717	4.397	2.569	2.212	0.33	2.125	0.606	2.977	1.018	0.167	0.324	0.396263	0.231521	0.341955	3.08485	1.515	0.264999	0.231521	0.178065	0.0379804	0.0292111	0.344553	0.264999
ARA906	Asianopis	sp 1 Taiwan	Asianopis sp 1 Taiwan	Asianopis	Taiwan	large	6.258	4.746	2.623	2.394	0.358	2.296	0.637	3.267	1.043	0.166	0.316	0.397636	0.219764	0.319253	2.91341	1.567	0.250399	0.219764	0.166667	0.0349768	0.026526	0.330173	0.250399
TA005AEN	Asianopis	sp 1 Taiwan	Asianopis sp 1 Taiwan	Asianopis	Taiwan	large	7.163	5.337	3.031	2.603	0.358	2.545	0.662	3.631	1.238	0.185	0.37	0.408446	0.231966	0.340953	3.4581	1.781	0.248639	0.231966	0.172833	0.0346637	0.0258272	0.333708	0.248639
10000135A	Asianopis	sp 1 Taiwan	Asianopis sp 1 Taiwan	Asianopis	Taiwan	large	5.89	4.387	2.407	2.177	0.337	2.054	0.644	2.997	0.987	0.184	0.33	0.410054	0.224983	0.329329	2.92878	1.508	0.256027	0.224983	0.167572	0.0419421	0.0312394	0.343743	0.256027
10000149A	Asianopis	sp 1 Taiwan	Asianopis sp 1 Taiwan	Asianopis	Taiwan	large	5.804	4.203	2.273	2.168	0.32	2.05	0.621	3.002	1.001	0.215	0.367	0.440387	0.238163	0.333444	3.12812	1.536	0.264645	0.238163	0.172467	0.0511539	0.0370434	0.365453	0.264645
00004121A	Deinopis	cylindrica	Deinopis cylindrica	Asianopis		large	3.806	2.766	1.795	1.677	0.244	1.657	0.423	1.965	0.778	0.106	0.178	0.433426	0.281273	0.395929	3.18852	1.128	0.296374	0.281273	0.204414	0.0383225	0.0278508	0.407809	0.296374
MAD01	Deinopis	sp 1 Madagascar	Deinopis sp 1 Madagascar	Asianopis		large	7.058	4.428	2.916	2.711	0.374	2.624	0.525	2.989	1.271	0.178	0.258	0.435871	0.287037	0.425226	3.3984	1.823	0.258288	0.287037	0.180079	0.0401987	0.0252196	0.411698	0.258288
