# Supplementary material for: Biogeography and eye size evolution of the ogre-faced spiders
Source: Sci Rep. 2022 Oct 22;12:17769. doi: 10.1038/s41598-022-22157-5 (PMC9588044; doi:10.1038/s41598-022-22157-5)
Supplement: Supplementary file 1 — Supplementary Information. [file 41598_2022_22157_MOESM1_ESM.zip › Supplemental_Material/Supplementary_Table_S4.xlsx]

## Sheet: geography
Supplementary Material Biogeography and eye size evolution of the ogre-faced spiders Lisa Chamberland1*, Ingi Agnarsson2, Iris L. Quayle1, Tess Ruddy3, James Starrett1, and Jason E. Bond1 1Department of Entomology and Nematology, University of California Davis, Davis, CA 95616, USA 2Faculty of Life and Environmental Sciences, University of Iceland, Sturlugata 7, 102 Reykjavik, Iceland 3Vassar Col…
Supplementary Table S4: Dispersal rate scaling matrices used for the biogeographic analyses in BioGeoBEARS. We used seven regions- Africa (A), Indomalaya (E), Madagascar (M), Neotropics (S); Nearctic (N); Caribbean (C); and the Caribbean islands (I). Rates were based off of no barrier (1); small water barrier (0.75); land barrier (0.5); large water barrier (0.25); submerged/ not yet subaerial (0.…
43 8 (F S A U M I N C)
KY017670_1_Menneus_capensis	10000000		F	Africa
Menneus_SAF027_UCE	10000000		S	South America
Menneus_SAF_00004083A	10000000		A	Asia
Menneus_AUS494_UCE	00010000		U	Australia
AUS486	00010000		M	Madagascar
Menneus_AUS480_UCE	00010000		I	India
Deinopis_MX_00005360A	01000000		N	North America
Deinopis_MX_00006513A_UCE	01000000		C	Caribbean
Deinopis_SAF_00004411A_UCE	10000000
Deinopis_SAF_00004105A_UCE	10000000
Deinopis_MAD_00003149A_UCE	00001000
Deinopis_MAD_00003145A_UCE	00001000
Deinopis_TA_00003151A	00100100
Deinopis_AUS519_UCE	00010000
Deinopis_AUS249_UCE	00010000
Deinopis_AUS476_UCE	00010000
Deinopis_CHI_00003147A_UCE	00100000
Deinopis_TA_00002581A_UCE	00100000
Deinopis_CHI_00003157A_UCE	00100000
MN257956_1_Asianopis_zhuanghaoyuni	00100000
Deinopis_FRG_dnspa17	01000000
Deinopis_ECU_dnspa53	01000000
Deinopis_FRG_dnspa06	01000000
Deinopis_COL_00004252A	01000000
Deinopis_COS_AA6GC29	01000000
Deinopis_MX007_UCE	01000000
Deinopis_COL_0004158A	01000000
Deinopis_MX_00005170A_UCE	01000000
Deinopis_STV_00001872A	00000001
Deinopis_GUA_00001275A	00000001
Deinopis_DOM_00002194A_UCE	00000001
Deinopis_HIS_782604_UCE	00000001
Deinopis_HIS_784438_UCE	00000001
Deinopis_HIS_782347	00000001
Deinopis_PR_00000218A	00000001
Deinopis_PR_787972_UCE	00000001
Deinopis_HIS_787186	00000001
Deinopis_JAM_00004182A_UCE	00000001
Deinopis_CU_00004475A_UCE	00000001
Deinopis_CU_784488_UCE	00000001
Deinopis_CU_782932	00000001
Deinopis_CU_00000015A	00000001
Deinopis_SEUS_00000420A_UCE	00000010

## Sheet: manual_dispersal_multipliers
India sutures with Asia; North and South America connected
35-0	F	S	A	U	M	I	N	C		F	Africa
	1	0.25	1	0.25	0.75	1	0.25	0.25		S	South America
	0.25	1	0.25	0.25	0.25	0.25	1	0.75		A	Asia
	1	0.25	1	0.25	0.25	1	0.25	0.25		U	Australia
	0.25	0.25	0.25	1	0.25	0.25	0.25	0.25		M	Madagascar
	0.75	0.25	0.25	0.25	1	0.25	0.25	0.25		I	India
	1	0.25	1	0.25	0.25	1	0.25	0.25		N	North America
	0.25	1	0.25	0.25	0.25	0.25	1	0.75		C	Caribbean
	0.25	0.75	0.25	0.25	0.25	0.25	0.75	1
Carribbean arises
40-35	F	S	A	U	M	I	N	C		1	no barrier
	1	0.25	0.75	0.25	0.75	0.25	0.25	0.25		0.75	small water barrier
	0.25	1	0.25	0.25	0.25	0.25	1	0.75		0.5	small water barrier+land barrier
	0.75	0.25	1	0.25	0.25	0.75	0.25	0.25		0.25	large water barrier
	0.25	0.25	0.25	1	0.25	0.25	0.25	0.25		0.01	submerged/ not yet subaerial
	0.75	0.25	0.25	0.25	1	0.25	0.25	0.25
	0.25	0.25	0.75	0.25	0.25	1	0.25	0.25
	0.25	0.75	0.25	0.25	0.25	0.25	1	0.75
	0.25	0.75	0.25	0.25	0.25	0.25	0.75	1
India drifting (closer to Asia); 50 Mya - Australia splits from Antarctica–South America (opening of the Tasmanian Gateway)
55-40	F	S	A	U	M	I	N	C
	1	0.25	0.75	0.25	0.75	0.25	0.25	0.01
	0.25	1	0.25	0.25	0.25	0.25	0.75	0.01
	0.75	0.25	1	0.25	0.25	0.75	0.25	0.01
	0.25	0.25	0.25	1	0.25	0.25	0.25	0.01
	0.75	0.25	0.25	0.25	1	0.25	0.25	0.01
	0.25	0.25	0.75	0.25	0.25	1	0.25	0.01
	0.25	0.75	0.25	0.25	0.25	0.25	1	0.01
	0.01	0.01	0.01	0.01	0.01	0.01	0.01	0.01
India drifing (closer to Africa)
80-55	F	S	A	U	M	I	N	C
	1	0.25	0.75	0.25	0.75	0.75	0.25	0.01
	0.25	1	0.25	0.25	0.25	0.25	0.75	0.01
	0.75	0.25	1	0.25	0.25	0.25	0.25	0.01
	0.25	0.25	0.25	1	0.25	0.25	0.25	0.01
	0.75	0.25	0.25	0.25	1	0.75	0.25	0.01
	0.75	0.25	0.25	0.25	0.75	1	0.25	0.01
	0.25	0.75	0.25	0.25	0.25	0.25	1	0.01
	0.01	0.01	0.01	0.01	0.01	0.01	0.01	0.01
separation of India and Madagascar
90-80	F	S	A	U	M	I	N	C
	1	0.25	0.75	0.25	0.75	0.75	0.25	0.01
	0.25	1	0.25	0.25	0.25	0.5	0.75	0.01
	0.75	0.25	1	0.25	0.25	0.25	0.25	0.01
	0.25	0.25	0.25	1	0.25	0.75	0.25	0.01
	0.75	0.25	0.25	0.25	1	0.75	0.25	0.01
	0.75	0.5	0.25	0.75	0.75	1	0.25	0.01
	0.25	0.75	0.25	0.25	0.25	0.25	1	0.01
	0.01	0.01	0.01	0.01	0.01	0.01	0.01	0.01
Madagascar–India split from Australia–Antarctica–New Zealand
130-90	F	S	A	U	M	I	N	C
	1	0.75	0.25	0.25	0.75	0.75	0.25	0.01
	0.75	1	0.25	1	0.25	0.25	0.75	0.01
	0.25	0.25	1	0.25	0.25	0.25	0.25	0.01
	0.25	1	0.25	1	0.25	0.75	0.25	0.01
	0.75	0.25	0.25	0.25	1	1	0.25	0.01
	0.75	0.25	0.25	0.75	1	1	0.25	0.01
	0.25	0.75	0.25	0.25	0.25	0.25	1	0.01
	0.01	0.01	0.01	0.01	0.01	0.01	0.01	1

## Sheet: timeperiods
35
40
55
80
90
130
