# Supplementary material for: Biogeography and eye size evolution of the ogre-faced spiders
Source: Sci Rep. 2022 Oct 22;12:17769. doi: 10.1038/s41598-022-22157-5 (PMC9588044; doi:10.1038/s41598-022-22157-5)
Supplement: Supplementary file 1 — Supplementary Information. [file 41598_2022_22157_MOESM1_ESM.zip › Supplemental_Material/Supplementary_Table_S3.xlsx]

## Sheet: Sheet1
Supplementary Material Biogeography and eye size evolution of the ogre-faced spiders Lisa Chamberland1*, Ingi Agnarsson2, Iris L. Quayle1, Tess Ruddy3, James Starrett1, and Jason E. Bond1 1Department of Entomology and Nematology, University of California Davis, Davis, CA 95616, USA 2Faculty of Life and Environmental Sciences, University of Iceland, Sturlugata 7, 102 Reykjavik, Iceland 3Vassar Col…
Supplementary Table S3. Taxa information and collection localities of deinopids.
Taxa	GenBank accession number	ID	Locality	Region	State	Country/Continent	Latitude	Longitude	Study	approximate locality
Menneus sp.	OM480973	AUS494	Fraser Coast	River Heads	Queensland	Australia	-25.2431	152.541	current
Menneus sp.	OM480974	AUS496	Fraser Coast	River Heads	Queensland	Australia	-25.2431	152.541	current
Asianopis subrufa	OM480941	AUS484	Swan Gully	Bromelton	Queensland	Australia	-27.9922	152.897	current
Asianopis subrufa	OM480944	AUS476	Swan Gully	Bromelton	Queensland	Australia	-27.9922	152.897	current
Asianopis subrufa	OP347154	AUS478	Mt. Nimmel Lodge and Campground	Austinville	Queensland	Australia	-28.1367	153.318	current
Asianopis subrufa	OM480943	AUS498	Mt. Nimmel Lodge and Campground	Austinville	Queensland	Australia	-28.1367	153.318	current
Asianopis subrufa	OM480942	AUS488	Mt. Nimmel Lodge and Campground	Austinville	Queensland	Australia	-28.1367	153.318	current
Menneus sp.	OM480770	AUS500	Gurragawee	Tuckombil	New South Wales	Australia	-28.6336	153.378	current	approximate coordinates
Menneus sp.	OM480769	AUS480	Gurragawee	Tuckombil	New South Wales	Australia	-28.6336	153.378	current	approximate coordinates
Menneus sp.	OM480764	AUS486	Gurragawee	Tuckombil	New South Wales	Australia	-28.6336	153.378	current	approximate coordinates
Menneus sp.	OM480768	AUS490	Gurragawee	Tuckombil	New South Wales	Australia	-28.6336	153.378	current	approximate coordinates
Asianopis subrufa	OM480955	AUS482	Gurragawee Dam	Tuckombil	New South Wales	Australia	-28.793	153.47	current
Menneus sp.	OM480765	AUS235	Coff's Harbour	Bucca	New South Wales	Australia	-30.1414	153.056	current
Menneus sp.	OM480763	AUS209	Coff's Harbour	Bucca	New South Wales	Australia	-30.1414	153.056	current
Menneus sp.	OM480767	AUS239	Coff's Harbour	Bucca	New South Wales	Australia	-30.1414	153.056	current
Menneus sp.	OM480766	AUS237	Coff's Harbour	Bucca	New South Wales	Australia	-30.1414	153.056	current
Asianopis subrufa	OM480938	AUS245	Doe's house	Central Coast	New South Wales	Australia	-33.4811	151.309	current
Asianopis subrufa	OM480939	AUS247	Doe's house	Central Coast	New South Wales	Australia	-33.4811	151.309	current
Asianopis subrufa	OM480937	AUS229	Doe's house	Central Coast	New South Wales	Australia	-33.4811	151.309	current
Asianopis subrufa	OM480954	AUS233	Dooralong	Dooralong	New South Wales	Australia	-33.102	151.215	current
Asianopis subrufa	OM480947	AUS255	Woy Woy	Central Coast	New South Wales	Australia	-33.2939	151.184	current
Asianopis subrufa	OM480945	AUS257	Woy Woy	Central Coast	New South Wales	Australia	-33.2939	151.184	current
Asianopis subrufa	OM480946	AUS259	Woy Woy	Central Coast	New South Wales	Australia	-33.2939	151.184	current
Asianopis subrufa	OM480948	AUS281	Woy Woy	Central Coast	New South Wales	Australia	-33.2939	151.184	current
Asianopis subrufa	OM480953	AUS285	Woy Woy	Central Coast	New South Wales	Australia	-33.2939	151.184	current
Asianopis subrufa	OM480958	AUS299	Woy Woy	Central Coast	New South Wales	Australia	-33.2939	151.184	current
Asianopis subrufa	OM480956	AUS295	Woy Woy	Central Coast	New South Wales	Australia	-33.2939	151.184	current
Asianopis subrufa	OM480949	AUS289	Central Coast	Central Coast	New South Wales	Australia	-33.2939	151.184	current
Asianopis subrufa	OM480960	AUS519	Hourston's house	Woodvale	Western Australia	Australia	-31.7815	115.784	current
Asianopis subrufa	OM480951	AUS516	Dooralong	CentralCoast	New South Wales	Australia	-33.102	151.215	current
Asianopis subrufa	OM480957	AUS518	Dooralong	CentralCoast	New South Wales	Australia	-33.102	151.215	current
Asianopis subrufa	OM480952	AUS520	Dooralong	CentralCoast	New South Wales	Australia	-33.102	151.215	current
Asianopis subrufa	OM480950	AUS301	Dooralong	CentralCoast	New South Wales	Australia	-33.102	151.215	current
Asianopis sp	OP347155	AUS249			Western Australia	Australia	missing	missing	current
Deinopis sp.	OM480927	00005507A	Los Tuxlas	Los Tuxlas		Mexico	18.5851	-95.0752	current
Deinopis sp.	OM480928	MX007	Los Tuxlas	Veracruz		Mexico	18.5851	-95.0752	current
Asianopis aurita	OM480748	00005424A	Los Tuxlas	Veracruz		Mexico	18.5851	-95.0752	current
Deinopis sp.	uce only	00007199A	Sapsurro Reserve	Chocó		Colombia	8.424	-77.2922	current
Deinopis sp.	uce only	00007215A	Sapsurro Reserve	Chocó		Colombia	8.424	-77.2922	current
Asianopis wangi	OM480772	00003157A		Hainan		China	missing	missing	current
Asianopis wuchaoi	OM480771	00003147A	Baka forest	Yunnan		China	missing	missing	current
Deinopis sp.	OM480760	00005170A	Tulum	Quintana Roo		Mexico	20.211	-87.4315	current
Deinopis sp.	OM480761	00005283A	Tulum	Quintana Roo		Mexico	20.211	-87.4315	current
Asianopis aurita	uce only	MX005/00005572A	Los Tuxlas	Veracruz		Mexico	18.5851	-95.0752	current
Asianopis aurita	OM480750	00006513A	Luz Blanca			Mexico	missing	missing	current
Asianopis	OM480749	00005360A	Los Tuxlas	Veracruz		Mexico	18.5851	-95.0752	current
Menneus camelus	OM480751	SAF031				South Africa	missing	missing	current
Menneus camelus	OM480752	SAF037				South Africa	missing	missing	current
Menneus camelus	OM480753	SAF027				South Africa	missing	missing	current
Deinopis sp.	OM480929	00004158A	Bahia Solano			Colombia	6.26628	-77.3749	Chamberland et al. 2018
Deinopis sp.	OM480922	00004252A	Bahia Solano			Colombia	6.26628	-77.3749	Chamberland et al. 2018
Deinopis sp.	OM480923	00004370A	Bahia Solano			Colombia	6.26628	-77.3749	Chamberland et al. 2018
Deinopis sp.	OM480924	00004375A	Bahia Solano			Colombia	6.26628	-77.3749	Chamberland et al. 2018
Deinopis sp.	OM480925	AA6GC29	La Selva			Costa Rica	10.4306	-84.007	Chamberland et al. 2018
Deinopis sp.	OM480926	AA6GC62	La Selva			Costa Rica	10.4306	-84.007	Chamberland et al. 2018
Deinopis sp.	OM480787	00000015A	Cubitas			Cuba	21.3457	-77.4505	Chamberland et al. 2018
Deinopis sp.	OM480831	783237	Cubitas			Cuba	21.5917	-77.7882	Chamberland et al. 2018
Deinopis sp.	OM480832	785260	Cubitas			Cuba	21.5917	-77.7882	Chamberland et al. 2018
Deinopis sp.	OM480833	787375	Cubitas			Cuba	21.5917	-77.7882	Chamberland et al. 2018
Deinopis sp.	OM480836	784488	El Yunque			Cuba	20.3318	-74.5692	Chamberland et al. 2018
Deinopis sp.	OM480824	785296	El Yunque			Cuba	20.2014	-74.2722	Chamberland et al. 2018
Deinopis sp.	OM480838	787844	El Yunque			Cuba	20.3273	-74.5932	Chamberland et al. 2018
Deinopis sp.	OM480837	787846	El Yunque			Cuba	22.6211	-83.7383	Chamberland et al. 2018
Deinopis sp.	OM480825	00004475A	Turquino			Cuba	20.0527	-76.503	Chamberland et al. 2018
Deinopis sp.	OM480828	782927	Turquino			Cuba	20.0527	-76.503	Chamberland et al. 2018
Deinopis sp.	OM480819	782942	Turquino			Cuba	20.0527	-76.503	Chamberland et al. 2018
Deinopis sp.	OM480830	782947	Turquino			Cuba	20.0527	-76.503	Chamberland et al. 2018
Deinopis sp.	OM480827	784311	Turquino			Cuba	20.0174	-76.8978	Chamberland et al. 2018
Deinopis sp.	OM480826	784437	Turquino			Cuba	20.0527	-76.503	Chamberland et al. 2018
Deinopis sp.	OM480829	784748	Turquino			Cuba	20.0087	-76.8878	Chamberland et al. 2018
Deinopis sp.	OM480820	782932	Viñales			Cuba	22.6211	-83.7383	Chamberland et al. 2018
Deinopis sp.	OM480822	784468	Viñales			Cuba	22.5601	-83.8332	Chamberland et al. 2018
Deinopis sp.	OM480821	787444	Viñales			Cuba	22.5601	-83.8332	Chamberland et al. 2018
Deinopis sp.	OM480823	787446	Viñales			Cuba	22.5601	-83.8332	Chamberland et al. 2018
Deinopis sp.	OM480756	00002180A	Middleham Falls Trail			Dominica	15.3407	-61.3335	Chamberland et al. 2018
Deinopis sp.	OM480757	00002194A	Middleham Falls Trail			Dominica	15.3407	-61.3335	Chamberland et al. 2018
Deinopis sp.	OM480754	00002047A	Syndacate Trail			Dominica	15.5239	-61.4205	Chamberland et al. 2018
Deinopis sp.	OM480755	00002383A	Syndacate Trail			Dominica	15.5239	-61.4205	Chamberland et al. 2018
Deinopis sp.		dnspa06				French Guiana	missing	missing	Chamberland et al. 2018
Deinopis sp.		dnspa17				French Guiana	missing	missing	Chamberland et al. 2018
Deinopis sp.		dnspa90				South Africa	missing	missing	Chamberland et al. 2018
Deinopis sp.	OM480975	dnspa53	Estacion Biologica Jatun Sacha			Equador	1.067	-77.617	Chamberland et al. 2018
Deinopis sp.	OM480921	00001275A	Basse Terre			Guadeloupe	16.0421	-61.6382	Chamberland et al. 2018
Deinopis sp.	OM480839	00002354A	Loma Quita Espuela			Hispaniola	19.355	-70.111	Chamberland et al. 2018
Deinopis sp.	OM480840	00002452A	Loma Quita Espuela			Hispaniola	19.355	-70.111	Chamberland et al. 2018
Deinopis sp.	OM480894	785323	Loma Quita Espuela			Hispaniola	19.355	-70.111	Chamberland et al. 2018
Deinopis sp.	OM480886	785503	Loma Quita Espuela			Hispaniola	19.355	-70.111	Chamberland et al. 2018
Deinopis sp.	OM480891	785547	Loma Quita Espuela			Hispaniola	19.355	-70.111	Chamberland et al. 2018
Deinopis sp.	OM480889	785596	Loma Quita Espuela			Hispaniola	19.355	-70.111	Chamberland et al. 2018
Deinopis sp.	OM480892	785627	Loma Quita Espuela			Hispaniola	19.355	-70.111	Chamberland et al. 2018
Deinopis sp.	OM480888	785732	Loma Quita Espuela			Hispaniola	19.355	-70.111	Chamberland et al. 2018
Deinopis sp.	OM480893	785748	Loma Quita Espuela			Hispaniola	19.355	-70.111	Chamberland et al. 2018
Deinopis sp.	OM480887	785770	Loma Quita Espuela			Hispaniola	19.355	-70.111	Chamberland et al. 2018
Deinopis sp.	OM480876	782347	Los Haitises			Hispaniola	19.355	-70.111	Chamberland et al. 2018
Deinopis sp.	OM480841	00002376A	P.N. del Este			Hispaniola	18.3734	-68.8198	Chamberland et al. 2018
Deinopis sp.	OM480879	782475	P.N. del Este			Hispaniola	18.3734	-68.8198	Chamberland et al. 2018
Deinopis sp.	OM480877	782479	P.N. del Este			Hispaniola	18.3734	-68.8198	Chamberland et al. 2018
Deinopis sp.	OM480878	782500	P.N. del Este			Hispaniola	18.3734	-68.8198	Chamberland et al. 2018
Deinopis sp.	OM480883	784438	P.N. del Este			Hispaniola	18.3816	-68.8017	Chamberland et al. 2018
Deinopis sp.	OM480880	784802	P.N. del Este			Hispaniola	18.329	-68.81	Chamberland et al. 2018
Deinopis sp.	OM480882	784936	P.N. del Este			Hispaniola	18.329	-68.81	Chamberland et al. 2018
Deinopis sp.	OM480881	785149	P.N. del Este			Hispaniola	18.329	-68.81	Chamberland et al. 2018
Deinopis sp.	OM480890	785725	Puerto Plata			Hispaniola	18.3555	-68.6183	Chamberland et al. 2018
Deinopis sp.	OM480895	787186	Rabo de Gato			Hispaniola	18.3314	-71.5528	Chamberland et al. 2018	approximate coordinates
Deinopis sp.	OM480872	00002312A	Tablones			Hispaniola	19.0512	-70.8887	Chamberland et al. 2018
Deinopis sp.	OM480873	00002411A	Tablones			Hispaniola	19.0512	-70.8887	Chamberland et al. 2018
Deinopis sp.	OM480874	00002497A	Tablones			Hispaniola	19.0512	-70.8887	Chamberland et al. 2018
Deinopis sp.	OM480914	782603	Tablones			Hispaniola	19.0512	-70.8887	Chamberland et al. 2018
Deinopis sp.	OM480875	782604	Tablones			Hispaniola	19.0512	-70.8887	Chamberland et al. 2018
Deinopis sp.	OM480916	787267	Tablones			Hispaniola	19.0512	-70.8887	Chamberland et al. 2018
Deinopis sp.	OM480920	787282	Tablones			Hispaniola	19.0512	-70.8887	Chamberland et al. 2018
Deinopis sp.	OM480918	787314	Tablones			Hispaniola	19.0512	-70.8887	Chamberland et al. 2018
Deinopis sp.	OM480915	787315	Tablones			Hispaniola	19.0512	-70.8887	Chamberland et al. 2018
Deinopis sp.	OM480917	787323	Tablones			Hispaniola	19.0512	-70.8887	Chamberland et al. 2018
Deinopis sp.	OM480919	787326	Tablones			Hispaniola	19.0512	-70.8887	Chamberland et al. 2018
Deinopis sp.	OM480884	784336	Villa Elisa			Hispaniola	19.6847	-71.2696	Chamberland et al. 2018	approximate coordinates
Deinopis sp.	OM480885	785094	Villa Elisa			Hispaniola	19.6847	-71.2696	Chamberland et al. 2018	approximate coordinates
Deinopis sp.	OM480912	00003479A	Cockpit Country			Jamaica	18.3562	-77.6469	Chamberland et al. 2018
Deinopis sp.	OM480896	00003302A	Couper Pen			Jamaica	18.4589	-77.6059	Chamberland et al. 2018
Deinopis sp.	OM480907	00003484A	Hillshire Hills			Jamaica	18.0598	-77.5312	Chamberland et al. 2018
Deinopis sp.	OM480906	00003630A	Hillshire Hills			Jamaica	18.0598	-77.5312	Chamberland et al. 2018
Deinopis sp.	OM480908	00003772A	Hillshire Hills			Jamaica	18.0598	-77.5312	Chamberland et al. 2018
Deinopis sp.	OM480913	00003806A	Hillshire Hills			Jamaica	18.0598	-77.5312	Chamberland et al. 2018
Deinopis sp.	OM480897	00003930A	Hillshire Hills			Jamaica	18.0598	-77.5312	Chamberland et al. 2018
Deinopis sp.	OM480898	00004002A	Hillshire Hills			Jamaica	18.0598	-77.5312	Chamberland et al. 2018
Deinopis sp.	OM480909	00004065A	Hillshire Hills			Jamaica	18.0598	-77.5312	Chamberland et al. 2018
Deinopis sp.	OM480905	00004088A	Hillshire Hills			Jamaica	18.0598	-77.5312	Chamberland et al. 2018
Deinopis sp.	OM480910	00004163A	Hillshire Hills			Jamaica	18.0598	-77.5312	Chamberland et al. 2018
Deinopis sp.	OM480900	00004178A	Hillshire Hills			Jamaica	18.0598	-77.5312	Chamberland et al. 2018
Deinopis sp.	OM480911	00004180A	Hillshire Hills			Jamaica	18.0598	-77.5312	Chamberland et al. 2018
Deinopis sp.	OM480902	00004182A	Hillshire Hills			Jamaica	18.0598	-77.5312	Chamberland et al. 2018
Deinopis sp.	OM480903	00004253A	Hillshire Hills			Jamaica	18.0598	-77.5312	Chamberland et al. 2018
Deinopis sp.	OM480904	00004270A	Hillshire Hills			Jamaica	18.0598	-77.5312	Chamberland et al. 2018
Deinopis sp.	OM480899	00004344A	Hillshire Hills			Jamaica	18.0598	-77.5312	Chamberland et al. 2018
Deinopis sp.	OM480901	00004480A	Hillshire Hills			Jamaica	18.0598	-77.5312	Chamberland et al. 2018
Deinopis sp.	OM480931	00003142A	Andasibe-Mantadia NP			Madagascar	-18.835	48.4587	Chamberland et al. 2018	approximate coordinates
Deinopis sp.	OM480936	00003149A	Andasibe-Mantadia NP			Madagascar	-18.835	48.4587	Chamberland et al. 2018	approximate coordinates
Deinopis sp.	OM480934	00003143A	Farikaraina			Madagascar	-16.1979	46.8149	Chamberland et al. 2018
Deinopis sp.	OM480935	00003144A	Farikaraina			Madagascar	-16.1979	46.8149	Chamberland et al. 2018
Deinopis sp.	OM480933	00003146A	Farikaraina			Madagascar	-16.1979	46.8149	Chamberland et al. 2018
Deinopis sp.	OM480930	00003141A	Perinet			Madagascar	-18.9276	48.4143	Chamberland et al. 2018
Deinopis sp.	OM480932	00003145A	Perinet			Madagascar	-18.9276	48.4143	Chamberland et al. 2018
Deinopis spinosa	OM480801	00001044A	Alexander Springs		Florida	North America	33.0391	-79.5646	Chamberland et al. 2018
Deinopis spinosa	OM480798	00001284A	Alexander Springs		Florida	North America	33.0391	-79.5646	Chamberland et al. 2018
Deinopis spinosa	OM480812	00001288A	Alexander Springs		Florida	North America	33.0391	-79.5646	Chamberland et al. 2018
Deinopis spinosa	OM480794	00001302A	Alexander Springs		Florida	North America	33.0391	-79.5646	Chamberland et al. 2018
Deinopis spinosa	OM480793	00001006A	Alexander Springs		Florida	North America	33.0391	-79.5646	Chamberland et al. 2018
Deinopis spinosa	OM480810	00001019A	Alexander Springs		Florida	North America	33.0391	-79.5646	Chamberland et al. 2018
Deinopis spinosa	OM480811	00001049A	Alexander Springs		Florida	North America	33.0391	-79.5646	Chamberland et al. 2018
Deinopis spinosa	OM480802	00001076A	Alexander Springs		Florida	North America	33.0391	-79.5646	Chamberland et al. 2018
Deinopis spinosa	OM480805	00001101A	Alexander Springs		Florida	North America	33.0391	-79.5646	Chamberland et al. 2018
Deinopis spinosa	OM480806	00001105A	Alexander Springs		Florida	North America	33.0391	-79.5646	Chamberland et al. 2018
Deinopis spinosa	OM480807	00001141A	Alexander Springs		Florida	North America	33.0391	-79.5646	Chamberland et al. 2018
Deinopis spinosa	OM480808	00001145A	Alexander Springs		Florida	North America	33.0391	-79.5646	Chamberland et al. 2018
Deinopis spinosa	OM480788	00000334A	Buck Hall		South Carolina	North America	33.0391	-79.5646	Chamberland et al. 2018
Deinopis spinosa	OM480792	00000412A	Buck Hall		South Carolina	North America	33.0391	-79.5646	Chamberland et al. 2018
Deinopis spinosa	OM480789	00000765A	Buck Hall		South Carolina	North America	33.0391	-79.5646	Chamberland et al. 2018
Deinopis spinosa	OM480791	00001118A	Buck Hall		South Carolina	North America	33.0391	-79.5646	Chamberland et al. 2018
Deinopis spinosa	OM480834	00002455A	Buck Hall		South Carolina	North America	33.0391	-79.5646	Chamberland et al. 2018
Deinopis spinosa	OM480835	00002462A	Buck Hall		South Carolina	North America	33.0391	-79.5646	Chamberland et al. 2018
Deinopis spinosa	OM480815	00001010A	Mark Stowe’s Boro		Florida	North America	29.6299	-82.2988	Chamberland et al. 2018
Deinopis spinosa	OM480809	00001017A	Nr. Boulware Springs		Florida	North America	29.6196	-82.3066	Chamberland et al. 2018
Deinopis spinosa	OM480800	00001035A	Nr. Boulware Springs		Florida	North America	29.6196	-82.3066	Chamberland et al. 2018
Deinopis spinosa	OM480813	00001004A	Nr. Mill Creek Preserve		Florida	North America	29.6269	-82.2988	Chamberland et al. 2018
Deinopis spinosa	OM480796	00001057A	Nr. Mill Creek Preserve		Florida	North America	29.6269	-82.2988	Chamberland et al. 2018
Deinopis spinosa	OM480814	00001086A	Nr. Mill Creek Preserve		Florida	North America	29.6269	-82.2988	Chamberland et al. 2018
Deinopis spinosa	OM480795	00001047A	Nr. Mill Creek Preserve		Florida	North America	29.6269	-82.2988	Chamberland et al. 2018
Deinopis spinosa	OM480818	00001022A	Possum Pit Cave		Florida	North America	29.4776	-82.5527	Chamberland et al. 2018
Deinopis spinosa	OM480817	00001093A	Possum Pit Cave		Florida	North America	29.4776	-82.5527	Chamberland et al. 2018
Deinopis spinosa	OM480799	00000420A	Weazel World		Florida	North America	29.4637	-82.529	Chamberland et al. 2018
Deinopis spinosa	OM480790	00001071A	Weazel World		Florida	North America	29.4637	-82.529	Chamberland et al. 2018
Deinopis spinosa	OM480803	00001085A	Weazel World		Florida	North America	29.4637	-82.529	Chamberland et al. 2018
Deinopis spinosa	OM480804	00001090A	Weazel World		Florida	North America	29.4637	-82.529	Chamberland et al. 2018
Deinopis spinosa	OM480816	00001150A	Weazel World		Florida	North America	29.4637	-82.529	Chamberland et al. 2018
Deinopis spinosa	OM480797	00001160A	Weazel World		Florida	North America	29.4637	-82.529	Chamberland et al. 2018
Deinopis sp.	OM480842	00000218A	Cambalache			Puerto Rico	18.4526	-66.5972	Chamberland et al. 2018
Deinopis sp.	OM480843	00000383A	Cambalache			Puerto Rico	18.4526	-66.5972	Chamberland et al. 2018
Deinopis sp.	OM480846	00002332A	Cambalache			Puerto Rico	18.4526	-66.5972	Chamberland et al. 2018
Deinopis sp.	OM480845	00002352A	Cambalache			Puerto Rico	18.4526	-66.5972	Chamberland et al. 2018
Deinopis sp.	OM480850	00002451A	Cambalache			Puerto Rico	18.4526	-66.5972	Chamberland et al. 2018
Deinopis sp.	OM480844	00002512A	Cambalache			Puerto Rico	18.4526	-66.5972	Chamberland et al. 2018
Deinopis sp.	OM480849	787962	Cambalache			Puerto Rico	18.4526	-66.5972	Chamberland et al. 2018
Deinopis sp.	OM480847	787971	Cambalache			Puerto Rico	18.4526	-66.5972	Chamberland et al. 2018
Deinopis sp.	OM480848	787979	Cambalache			Puerto Rico	18.4526	-66.5972	Chamberland et al. 2018
Deinopis sp.	OM480852	787967	Guanica			Puerto Rico	17.9549	-66.9046	Chamberland et al. 2018	approximate coordinates
Deinopis sp.	OM480851	787963	Guanica			Puerto Rico	17.9549	-66.9046	Chamberland et al. 2018	approximate coordinates
Deinopis sp.	OM480861	787965	Guanica			Puerto Rico	17.9549	-66.9046	Chamberland et al. 2018	approximate coordinates
Deinopis sp.	OM480856	787968	Guanica			Puerto Rico	17.9549	-66.9046	Chamberland et al. 2018	approximate coordinates
Deinopis sp.	OM480855	787969	Guanica			Puerto Rico	17.9549	-66.9046	Chamberland et al. 2018	approximate coordinates
Deinopis sp.	OM480871	787970	Guanica			Puerto Rico	17.9549	-66.9046	Chamberland et al. 2018	approximate coordinates
Deinopis sp.	OM480858	787972	Guanica			Puerto Rico	17.9549	-66.9046	Chamberland et al. 2018	approximate coordinates
Deinopis sp.	OM480857	787974	Guanica			Puerto Rico	17.9549	-66.9046	Chamberland et al. 2018	approximate coordinates
Deinopis sp.	OM480863	787975	Guanica			Puerto Rico	17.9549	-66.9046	Chamberland et al. 2018	approximate coordinates
Deinopis sp.	OM480868	787976	Guanica			Puerto Rico	17.9549	-66.9046	Chamberland et al. 2018	approximate coordinates
Deinopis sp.	OM480853	787977	Guanica			Puerto Rico	17.9715	-66.868	Chamberland et al. 2018
Deinopis sp.	OM480854	787978	Guanica			Puerto Rico	17.9715	-66.868	Chamberland et al. 2018
Deinopis sp.	OM480864	787980	Guanica			Puerto Rico	17.9549	-66.9046	Chamberland et al. 2018	approximate coordinates
Deinopis sp.	OM480862	787982	Guanica			Puerto Rico	17.9715	-66.868	Chamberland et al. 2018
Deinopis sp.	OM480869	787983	Guanica			Puerto Rico	17.9549	-66.9046	Chamberland et al. 2018	approximate coordinates
Deinopis sp.	OM480865	787985	Guanica			Puerto Rico	17.9549	-66.9046	Chamberland et al. 2018	approximate coordinates
Deinopis sp.	OM480860	787986	Guanica			Puerto Rico	17.9549	-66.9046	Chamberland et al. 2018	approximate coordinates
Deinopis sp.	OM480870	787987	Guanica			Puerto Rico	17.9549	-66.9046	Chamberland et al. 2018	approximate coordinates
Deinopis sp.	OM480866	787988	Guanica			Puerto Rico	17.9549	-66.9046	Chamberland et al. 2018	approximate coordinates
Deinopis sp.	OM480867	787993	Guanica			Puerto Rico	17.9549	-66.9046	Chamberland et al. 2018	approximate coordinates
Deinopis sp.	OM480859	787981	Maunabo-Guajonales			Puerto Rico	18.0162	-65.8812	Chamberland et al. 2018
Asianopis cylindrica	OM480963	00004098A	Hell’s Gates			South Africa	-33.7	25.3667	Chamberland et al. 2018	approximate coordinates
Asianopis sp.	OM480783	00004105A	Hell’s Gates			South Africa	-33.7	25.3667	Chamberland et al. 2018	approximate coordinates
Asianopis cylindrica	OM480965	00004188A	Hell’s Gates			South Africa	-33.7	25.3667	Chamberland et al. 2018	approximate coordinates
Asianopis sp.	OM480786	00004212A	Hell’s Gates			South Africa	-33.7	25.3667	Chamberland et al. 2018	approximate coordinates
Asianopis cylindrica	OM480966	00004411A	Hell’s Gates			South Africa	-33.7	25.3667	Chamberland et al. 2018	approximate coordinates
Asianopis cylindrica	OM480970	00004433A	Hell’s Gates			South Africa	-33.7	25.3667	Chamberland et al. 2018	approximate coordinates
Asianopis cylindrica	OM480964	00004466A	Hell’s Gates			South Africa	-33.7	25.3667	Chamberland et al. 2018	approximate coordinates
Asianopis sp.	OM480780	00004231A	Medike Sout Pansberg			South Africa	-22.9943	29.6147	Chamberland et al. 2018	approximate coordinates
Asianopis sp.	OM480782	00004437A	Ndumo game reserve park			South Africa	-26.9119	32.2633	Chamberland et al. 2018	approximate coordinates
Asianopis sp.	OM480779	00003487A	Ndumo Game Reserve			South Africa	-26.9119	32.2633	Chamberland et al. 2018	approximate coordinates
Asianopis cylindrica	OM480968	00004121A	Ndumo Game reserve			South Africa	-26.9119	32.2633	Chamberland et al. 2018	approximate coordinates
Asianopis sp.	OM480781	00004264A	Phinda Game Reserve			South Africa	-27.8476	32.3335	Chamberland et al. 2018	approximate coordinates
Asianopis cylindrica	OM480967	00004431A	Tembe Elephant Park			South Africa	-27.0502	32.4208	Chamberland et al. 2018	approximate coordinates
Asianopis sp.	OM480785	00004435A	Tembe Elephant Park			South Africa	-27.0502	32.4208	Chamberland et al. 2018	approximate coordinates
Asianopis sp.	OM480784	00003616A	Tembe Elephants Park			South Africa	-27.0502	32.4208	Chamberland et al. 2018	approximate coordinates
Asianopis sp.	OM480758	00001872A	Vermontature Trail			St. Vincent	13.2114	-61.2116	Chamberland et al. 2018
Asianopis sp.	OM480759	00001944A	Vermontature Trail			St. Vincent	13.2114	-61.2116	Chamberland et al. 2018
Asianopis sp.	OM480774	00002466A	DahanShin forest, Pingtung			Taiwan	22.2419	120.786	Chamberland et al. 2018
Asianopis sp.	OM480775	00002575A	DahanShin forest, Pingtung			Taiwan	22.2419	120.786	Chamberland et al. 2018
Asianopis sp.	OM480776	00002581A	DahanShin forest, Pingtung			Taiwan	22.2419	120.786	Chamberland et al. 2018
Asianopis sp.	OM480773	00002321A	DahanShin forest, Pintung			Taiwan	22.2419	120.786	Chamberland et al. 2018
Asianopis sp.	OM480777	00002529A	DahanShin forest, Pintung			Taiwan	22.2419	120.786	Chamberland et al. 2018
Asianopis liukuensis	OM480762	00003151A	DaKeng, TaiChung City			Taiwan	N24.17292	E120.78462	Chamberland et al. 2018
Asianopis sp.	OM480778	00003153A	DaKeng, TaiChung City			Taiwan	N24.17292	E120.78462	Chamberland et al. 2018
Asianopis subrufa	OM480940	AMS 122188	Sydney	New South Wales		Australia	missing	missing	Chamberland et al. 2018
Asianopis unicolor	OM480961	WAM T110032	Charles Darwin Reserve	Western Australia		Australia	missing	missing	Chamberland et al. 2018
Asianopis sp.	OM480962	WAM T124565	Wongalara Wildlife Sanctuary	Northern Territory		Australia	missing	missing	Chamberland et al. 2018
Menneus sp.		00004083A				South Africa	missing	missing	Chamberland et al. 2018
Asianopis wangi	MN257963.1			Hainan		China			Lin et al. 2020
Asianopis wangi	MN257969.1			Hainan		China			Lin et al. 2020
Asianopis wangi	MN257971.1			Hainan		China			Lin et al. 2020
Asianopis wangi	MN257972.1			Hainan		China			Lin et al. 2020
Asianopis wangi	MN257974.1			Hainan		China			Lin et al. 2020
Asianopis wangi	MN257975.1			Hainan		China			Lin et al. 2020
Asianopis wuchaoi	MN257966.1			Yunnan		China			Lin et al. 2020
Asianopis wuchaoi	MN257967.1			Yunnan		China			Lin et al. 2020
Asianopis wuchaoi	MN257977.1			Yunnan		China			Lin et al. 2020
Asianopis wuchaoi	MN257978.1			Yunnan		China			Lin et al. 2020
Asianopis zhuanghaoyuni	MN257956.1			Fujian		China			Lin et al. 2020
Asianopis zhuanghaoyuni	MN257957.1			Fujian		China			Lin et al. 2020
Asianopis zhuanghaoyuni	MN257958.1			Fujian		China			Lin et al. 2020
Asianopis zhuanghaoyuni	MN257959.1			Fujian		China			Lin et al. 2020
Asianopis zhuanghaoyuni	MN257960.1			Fujian		China			Lin et al. 2020
Asianopis zhuanghaoyuni	MN257961.1			Fujian		China			Lin et al. 2020
Asianopis zhuanghaoyuni	MN257962.1			Fujian		China			Lin et al. 2020
Asianopis zhuanghaoyuni	MN257964.1			Fujian		China			Lin et al. 2020
Asianopis zhuanghaoyuni	MN257965.1			Fujian		China			Lin et al. 2020
Asianopis zhuanghaoyuni	MN257970.1			Fujian		China			Lin et al. 2020
Asianopis liukuensis	MN257968.1			Yunnan		China			Lin et al. 2020
Asianopis liukuensis	MN257973.1			Guangxi		China			Lin et al. 2020
Asianopis liukuensis	MN257976.1					Vietnam			Lin et al. 2020
Deinopis_spinosa	FJ525318					North America			Agnarsson and Blackledge, 2009
Menneus_camelus	KC849079.1					South Africa			Kuntner et al. 2013
Menneus_sp	KM486453.1					South Africa			Kuntner et al. 2013
Menneus_camelus	KY017669.1					South Africa			Kuntner et al. 2013
Menneus_capensis	KY017670.1					South Africa			Kuntner et al. 2013
Outgroups	GenBank accession number	ID	SRA
Uloborus diversus	FJ525329								Agnarsson and Blackledge, 2009
Uloborus glomosus	HQ979228
Uloboridae		00003282A
Uloboridae		00003264A
Sidymella sp	KY017991.1								Wheeler et al., 2016
Sidymella sp			SRR10291838						Kulkarni et al., 2020
Uloborus sp.			SRR10291831						Kulkarni et al., 2020
Nicodamidae			SRR10291848						Kulkarni et al., 2020
Megadictyna			SRR10291852						Kulkarni et al., 2020
References:
Agnarsson, I. and Blackledge, T.A., 2009. Can a spider web be too sticky? Tensile mechanics constrains the evolution of capture spiral stickiness in orb‐weaving spiders. Journal of Zoology, 278(2), pp.134-140
Chamberland, L., McHugh, A., Kechejian, S., Binford, G.J., Bond, J.E., Coddington, J., Dolman, G., Hamilton, C.A., Harvey, M.S., Kuntner, M. and Agnarsson, I., 2018. From Gondwana to GAAR landia: Evolutionary history and biogeography of ogre‐faced spiders (Deinopis). Journal of Biogeography, 45(11), pp.2442-2457.
Kulkarni, S., Wood, H., Lloyd, M. and Hormiga, G., 2020. Spider‐specific probe set for ultraconserved elements offers new perspectives on the evolutionary history of spiders (Arachnida, Araneae). Molecular Ecology Resources, 20(1), pp.185-203.
Lin, Y., Shao, L., Hänggi, A., Caleb, J.T., Koh, J.K., Jäger, P. and Li, S., 2020. Asianopis gen. nov., a new genus of the spider family Deinopidae from Asia. ZooKeys, 911, p.67.
