# Supplementary material for: Biogeography and eye size evolution of the ogre-faced spiders
Source: Sci Rep. 2022 Oct 22;12:17769. doi: 10.1038/s41598-022-22157-5 (PMC9588044; doi:10.1038/s41598-022-22157-5)
Supplement: Supplementary file 1 — Supplementary Information. [file 41598_2022_22157_MOESM1_ESM.zip › Supplemental_Material/Supplementary_Table_S2.xlsx]

## Sheet: loadings
Supplementary Material Biogeography and eye size evolution of the ogre-faced spiders Lisa Chamberland1*, Ingi Agnarsson2, Iris L. Quayle1, Tess Ruddy3, James Starrett1, and Jason E. Bond1 1Department of Entomology and Nematology, University of California Davis, Davis, CA 95616, USA 2Faculty of Life and Environmental Sciences, University of Iceland, Sturlugata 7, 102 Reykjavik, Iceland 3Vassar Col…
Supplementary Table S2: Phylogenetic PCA loadings and scores.
	PC1	PC2	PC3	PC4	PC5	PC6	PC7	PC8	PC9	PC10	PC11
standard deviation	2.08166	0.453888	0.367371	0.248876	0.214368	0.095926	0.0808571	0.0632182	0.0389657	0.0331742	0.0259115
loadings:
	PC1	PC2	PC3	PC4	PC5	PC6	PC7	PC8	PC9	PC10	PC11
carapace_length	-0.982717	0.162515	-0.0815132	-0.0260347	-0.0224618	0.00355442	-0.0033827	0.00169404	0.000966815	0.00106583	-0.000342748
carapace_width_at_widest_point	-0.96328	0.0186714	0.206889	0.15791	0.0625332	-0.00552792	0.00225474	0.0003241	-0.00683906	-0.00309115	0.00151984
carapace_width_at_PLE	-0.93438	-0.249312	0.138129	-0.138659	0.136618	0.0784732	-0.0254396	0.00316066	0.0289867	0.0110851	-0.00525759
PME_diameter	-0.684218	-0.469454	-0.468735	0.260763	-0.0321799	0.0603326	-0.0855453	-0.0983217	-0.0325923	0.00479201	-0.0316498
AME_diameter	-0.829463	0.0531576	-0.00440344	-0.121348	0.081857	-0.0764068	0.137777	-0.280892	0.161728	0.0747381	0.390203
PLE_diameter	-0.686156	-0.112151	-0.162609	-0.0309233	0.0966658	0.161494	0.607068	0.279901	0.00698696	-0.0406156	-0.0722074
ALE_row_width	-0.89851	-0.284805	0.207328	-0.0719832	-0.251487	0.000811937	0.00826292	-0.000686955	-0.00851671	0.0033217	0.001172
PME_row_width	-0.85749	-0.410372	-0.258531	0.115048	0.0100932	-0.10093	-0.0320268	0.0657666	0.022772	0.00812516	0.00279179
AME_row_width	-0.785827	0.213659	0.344939	-0.0419943	-0.0125901	-0.334464	0.170209	-0.228703	0.130339	0.0358439	-0.0671226
PLE_row_width	-0.931557	-0.221042	-0.0353773	-0.229446	0.15434	-0.0610247	0.01423	-0.0182885	-0.0308776	-0.0200402	0.00294418
ALE_diameter	-0.707617	-0.251769	-0.132432	0.236621	-0.412419	0.111362	-0.115683	-0.0552896	0.19401	-0.354605	0.00691067
Occular_distance	-0.809253	-0.374234	-0.394822	0.170937	0.0121391	0.0753519	0.109557	-0.0436371	0.000626458	0.00411283	0.0142894

## Sheet: scores
	PC1	PC2	PC3	PC4	PC5	PC6	PC7	PC8	PC9	PC10	PC11
AUS486	2.77343	0.471274	0.53787	-0.229403	-0.100517	0.0643892	-0.0165964	-0.0676711	0.0608057	0.0186164	0.000906915
Deinopis_AUS476_UCE	-2.681	-0.739601	0.254376	0.382903	0.0516784	-0.0178576	-0.0117643	0.0130166	0.0500717	0.0491937	-0.000894091
Deinopis_CHI_00003147A_UCE	-0.790283	-0.40956	0.398465	0.347419	0.0401072	0.00514174	-0.0052998	0.0322205	-0.0237855	0.0401029	-0.0403116
Deinopis_COL_00004252A	-0.282857	0.389229	-0.310103	0.216393	0.104437	-0.00611744	0.0343342	0.0252841	-0.00526252	-0.0182126	-0.0202416
Deinopis_COS_AA6GC29	-0.359566	0.530365	-0.289716	0.256094	-0.00101804	0.0200172	0.0515967	0.0168002	0.00167239	-0.0177918	0.0072266
Deinopis_CU_00000015A	2.01531	-0.184768	-0.545383	-0.0664394	0.162413	-0.0109407	-0.0194504	0.0459877	-0.0182516	0.0171904	-0.00876273
Deinopis_CU_00004475A_UCE	0.207049	-0.0211568	-0.685638	-0.110078	0.137822	0.0430895	-0.0148455	0.0687813	-0.0127225	0.0472335	0.013931
Deinopis_CU_782932	1.76513	0.0468288	-0.607891	-0.0673158	0.0722063	0.0378369	-0.0403171	0.0672554	0.00527134	0.0179504	-0.00782185
Deinopis_CU_784488_UCE	1.28785	0.0130549	-0.555135	-0.0567362	0.163373	0.0335226	-0.0955308	0.0760644	0.00538325	0.0271618	-0.013639
Deinopis_DOM_00002194A_UCE	-0.127063	0.550095	-0.0922696	0.0784157	0.2172	0.0628501	0.0529834	0.0566173	-0.00423945	0.0103304	-0.0119595
Deinopis_HIS_782347	0.616585	-0.0550345	-0.284448	0.166019	0.207633	0.0423473	-0.0878312	0.0733696	0.0102887	-0.00290246	-0.00108487
Deinopis_HIS_784438_UCE	2.05511	-0.011707	-0.452725	0.0389728	0.123983	-0.00721036	-0.0137936	0.04456	0.0132795	0.0245863	0.0024789
Deinopis_HIS_787186	0.773706	-0.110078	-0.50689	0.083665	0.0193226	0.00797068	-0.00157903	0.0240569	0.022363	0.0288583	-0.0110408
Deinopis_JAM_00004182A_UCE	1.58433	0.159643	-0.569403	0.0048797	0.0337549	-0.00969259	-0.0309507	0.0105916	0.00471494	0.0165617	-0.00346999
Deinopis_MAD_00003145A_UCE	-2.10385	-0.402029	-0.679946	-0.203458	0.230792	0.0973346	-0.0214621	0.0225811	-0.0162262	0.00178245	-0.00374203
Deinopis_MAD_00003149A_UCE	-1.18233	-0.295388	-0.461907	-0.110559	-0.0433939	0.00442117	-0.038454	0.134086	-0.0345494	0.00700521	0.0147202
Deinopis_MX_00005170A_UCE	0.124306	0.0938513	-0.539493	0.139646	0.135997	-0.0370686	-0.102566	-0.0303521	-0.0234135	-0.00110759	-0.00188997
Deinopis_MX_00005360A	-0.520238	-0.651137	0.0920728	0.17643	-0.0865304	-0.0467387	0.0829002	-0.0438786	-0.0242089	-0.00454585	0.0353008
Deinopis_MX_00006513A_UCE	-1.68295	-0.891926	0.0960748	0.164661	-0.096477	-0.0468645	0.0524173	0.0174711	0.00238608	-0.0253238	-0.0194641
Deinopis_MX007_UCE	-0.811935	0.674589	-0.21873	0.311412	0.108379	0.0152104	0.0197849	-0.0140728	-0.0265963	-0.0354473	0.0333461
Deinopis_PR_00000218A	1.94728	0.0345925	-0.487451	-0.030089	0.16112	0.0471868	-0.0421348	0.036754	0.0101426	0.0341852	0.000536578
Deinopis_PR_787972_UCE	1.33194	0.105408	-0.686134	0.0804805	-0.0294072	-0.0389108	-0.0539659	0.0359221	-0.00863785	0.0405724	-0.0224839
Deinopis_SAF_00004411A_UCE	3.20179	-0.231382	-0.133172	0.0406663	0.0587397	-0.0426253	-0.0271058	0.0260263	0.0107154	-0.0171665	-0.00165866
Deinopis_SEUS_00000420A_UCE	1.56685	0.0862722	-0.458382	0.0305232	0.102762	0.00442068	-0.0789987	0.0334965	-0.00715274	0.0396917	0.00349182
Deinopis_TA_00002581A_UCE	-1.92947	-0.436112	0.15765	0.234904	-0.228029	0.0472749	-0.021864	0.0337755	0.0162041	0.0173574	-0.0323391
Deinopis_TA_00003151A	-3.51001	0.692908	-0.362337	0.391989	0.0534704	-0.0359062	0.0303868	0.0114687	-0.0045914	0.0173813	-0.0281685
Menneus_AUS480_UCE	1.34746	0.532918	0.508495	-0.462967	0.121016	-0.147318	-0.0129358	-0.0224353	0.0800987	-0.0191139	0.0110914
Menneus_AUS494_UCE	3.95155	0.31159	0.363678	-0.121417	-0.13529	0.122307	-0.00505052	-0.0397005	0.0126662	-0.0289941	0.0134925
Menneus_SAF027_UCE	-1.27686	0.366233	0.90495	-0.767789	-0.24655	0.0217264	-0.0581749	-0.0755575	-0.0368974	-0.00165776	-0.0089969
