# Supplementary material for: Biogeography and eye size evolution of the ogre-faced spiders
Source: Sci Rep. 2022 Oct 22;12:17769. doi: 10.1038/s41598-022-22157-5 (PMC9588044; doi:10.1038/s41598-022-22157-5)
Supplement: Supplementary file 1 — Supplementary Information. [file 41598_2022_22157_MOESM1_ESM.zip › Supplemental_Material/Supplementary_Table_S1.xlsx]

## Sheet: Sheet1
Supplementary Material Biogeography and eye size evolution of the ogre-faced spiders Lisa Chamberland1*, Ingi Agnarsson2, Iris L. Quayle1, Tess Ruddy3, James Starrett1, and Jason E. Bond1 1Department of Entomology and Nematology, University of California Davis, Davis, CA 95616, USA 2Faculty of Life and Environmental Sciences, University of Iceland, Sturlugata 7, 102 Reykjavik, Iceland 3Vassar Col…
Supplementary Table S1: Likelihood tests for Deinopidae tree topologies calculated in IQTREE. The p-values for KH, SH, and AU are not significant for the three trees. The likelihood estimates are (deltaL)logL difference from the maximal logl in the set; (bp-RELL) bootstrap proportion using RELL method (Kishino et al. 1990); (p-SH) p-value of Shimodaira-Hasegawa test (2000); (p-ELW) Expected Likel…
Hypothesis	Tree topology	logL	deltaL	bp-RELL	p-KH	p-SH	c-ELW	p-AU
H0	unconstrained	-1.29736e+07	0	1	1	1	1	1
H1	Australia monophyletic; Africa monophyletic	-1.33666e+07	392990	0	0	0	0	6e-08
H2	Menneus monophyletic; Deinopis+Asianopis clade	-1.29772e+07	3605.3	0	0	0.002	0	4.62e-05
H3	Western Hemisphere Deinopis clade; Eastern Hemisphere clade; Menneus clade; Asianopis clade	-1.30368e+07	63185	0	0	0	0	2.78e-05
H4	Deinopis clade; Menneus clade; Asianopis clade	-1.30865e+07	112940	0	0	0	0	0.00973
